# Supplementary material for: Paraoxonase 2 Deficiency Causes Mitochondrial Dysfunction in Retinal Pigment Epithelial Cells and Retinal Degeneration in Mice
Source: Antioxidants (Basel). 2023 Sep 30;12(10):1820. doi: 10.3390/antiox12101820 (PMC10604559; doi:10.3390/antiox12101820)
Supplement: Supplementary file 1 [file antioxidants-12-01820-s001.zip]

Archive with 1 entries (1 files):
- antioxidants-2592654-supplementary.pdf
